# Supplementary material for: Association of vessel density with retinal sensitivity in patients with branch retinal artery occlusion
Source: PLoS One. 2025 Jul 17;20(7):e0328382. doi: 10.1371/journal.pone.0328382 (PMC12270102; doi:10.1371/journal.pone.0328382)
Supplement: S7 Appendix — (CSV) [file pone.0328382.s007.csv]

No	LR	area	area2	area3	HL	HT	age	gender	sVD0	dVD0	sVD1	dVD1	sVD2	dVD2	sVD21	dVD21	VA0	logMAR0	VA1	logMAR1	VA2	logMAR2	MS0	MS1	MS2	MS21	sFAZ0	dFAZ0	sFAZ1	dFAZ1	sFAZ2	dFAZ2	sFAZ21	dFAZ21	M1	M2
1	L	1	F	0	0	0	55	1							0	0	0.5	0.301029996	0.5	0.301029996	0.2	0.698970004	11.2	11.2	8	-3.2	2.932933333	4.558355556	2.932933333	4.558355556	3.128444444	4.050977778	0.195511111	-0.507377778	NA	12
1	L	2	P	1	0	0	55	1	16.1	20.3	16.1	20.3	15.8	18.6	-0.3	-1.7	0.5	0.301029996	0.5	0.301029996	0.2	0.698970004	9.75	9.75	9.75	0	2.932933333	4.558355556	2.932933333	4.558355556	3.128444444	4.050977778	0.195511111	-0.507377778	NA	12
1	L	3	P	0	0	0	55	1	28.9	25.5	28.9	25.4	25	21.4	-3.9	-4	0.5	0.301029996	0.5	0.301029996	0.2	0.698970004	28	28	26.5	-1.5	2.932933333	4.558355556	2.932933333	4.558355556	3.128444444	4.050977778	0.195511111	-0.507377778	NA	12
1	L	4	P	0	0	0	55	1	28.9	33.4	28.9	33.3	26.7	31.2	-2.2	-2.1	0.5	0.301029996	0.5	0.301029996	0.2	0.698970004	27.25	27.25	22.25	-5	2.932933333	4.558355556	2.932933333	4.558355556	3.128444444	4.050977778	0.195511111	-0.507377778	NA	12
1	L	5	P	0	0	0	55	1	26.5	33.8	26.5	33.7	19.1	27.5	-7.4	-6.2	0.5	0.301029996	0.5	0.301029996	0.2	0.698970004	6.25	6.25	3.25	-3	2.932933333	4.558355556	2.932933333	4.558355556	3.128444444	4.050977778	0.195511111	-0.507377778	NA	12
1	L	t	t	0	0	0	55	1	27	30	27	29.9	21.9	25.6	-5.1	-4.3	0.5	0.301029996	0.5	0.301029996	0.2	0.698970004	16.2	16.2	13.6	-2.6	2.932933333	4.558355556	2.932933333	4.558355556	3.128444444	4.050977778	0.195511111	-0.507377778	NA	12
1	R	1	F	0	0	0	55	1							0	0	1.5	-0.176091259	1.5	-0.176091259	1.5	-0.176091259	26.2	26.2	23	-3.2	0.175422222	2.181822222	0.175422222	2.181822222	0.307155556	3.422311111	0.131733334	1.240488889	NA	12
1	R	2	P	0	0	0	55	1	41	27.9	41	27.9	38.6	26.8	-2.4	-1.1	1.5	-0.176091259	1.5	-0.176091259	1.5	-0.176091259	28.5	28.5	28.5	0	0.175422222	2.181822222	0.175422222	2.181822222	0.307155556	3.422311111	0.131733334	1.240488889	NA	12
1	R	3	P	0	0	0	55	1	36.1	29.3	36.1	29.3	34	28.8	-2.1	-0.5	1.5	-0.176091259	1.5	-0.176091259	1.5	-0.176091259	26	26	23.5	-2.5	0.175422222	2.181822222	0.175422222	2.181822222	0.307155556	3.422311111	0.131733334	1.240488889	NA	12
1	R	4	P	1	0	0	55	1	36.6	28.9	36.6	28.9	32.6	28.2	-4	-0.7	1.5	-0.176091259	1.5	-0.176091259	1.5	-0.176091259	2.25	2.25	0	-2.25	0.175422222	2.181822222	0.175422222	2.181822222	0.307155556	3.422311111	0.131733334	1.240488889	NA	12
1	R	5	P	0	0	0	55	1	33.6	33.7	33.6	33.7	26.3	32.2	-7.3	-1.5	1.5	-0.176091259	1.5	-0.176091259	1.5	-0.176091259	27	27	24.5	-2.5	0.175422222	2.181822222	0.175422222	2.181822222	0.307155556	3.422311111	0.131733334	1.240488889	NA	12
1	R	t	t	0	0	0	55	1	35.6	31.4	35.6	31.4	31.9	30.1	-3.7	-1.3	1.5	-0.176091259	1.5	-0.176091259	1.5	-0.176091259	22.1	22.1	20	-2.1	0.175422222	2.181822222	0.175422222	2.181822222	0.307155556	3.422311111	0.131733334	1.240488889	NA	12
2	L	1	F	0	0	0	53	2							0	0		#NUM!	1.5	-0.176091259	1.5	-0.176091259	24.8	26.6	24.8	-1.8	0.193111111	0.708666667	0.119688889	1.428222222	0.161377778	1.486888889	0.041688889	0.058666667	1	12
2	L	2	P	0	0	0	53	2	32.2	28.5	39.7	28.3	33.3	27.7	-6.4	-0.6		#NUM!	1.5	-0.176091259	1.5	-0.176091259	29	30.5	29.75	-0.75	0.193111111	0.708666667	0.119688889	1.428222222	0.161377778	1.486888889	0.041688889	0.058666667	1	12
2	L	3	P	0	0	0	53	2	35	29.7	38	28.4	32.7	28.5	-5.3	0.1		#NUM!	1.5	-0.176091259	1.5	-0.176091259	28	28.25	28.75	0.5	0.193111111	0.708666667	0.119688889	1.428222222	0.161377778	1.486888889	0.041688889	0.058666667	1	12
2	L	4	P	1	0	0	53	2	32.4	29.6	33.1	29.8	33.7	29.2	0.6	-0.6		#NUM!	1.5	-0.176091259	1.5	-0.176091259	25	27.25	27.5	0.25	0.193111111	0.708666667	0.119688889	1.428222222	0.161377778	1.486888889	0.041688889	0.058666667	1	12
2	L	5	P	0	0	0	53	2	29.4	27.4	32	28.9	31.8	27.9	-0.2	-1		#NUM!	1.5	-0.176091259	1.5	-0.176091259	24.5	24.75	28	3.25	0.193111111	0.708666667	0.119688889	1.428222222	0.161377778	1.486888889	0.041688889	0.058666667	1	12
2	L	t	t	0	0	0	53	2	31.4	30.2	34.7	30.5	32	29.4	-2.7	-1.1		#NUM!	1.5	-0.176091259	1.5	-0.176091259	26.1	27.4	27.6	0.2	0.193111111	0.708666667	0.119688889	1.428222222	0.161377778	1.486888889	0.041688889	0.058666667	1	12
3	L	1	F	0	0	0	53	2							0	0	1.2	-0.079181246	1.2	-0.079181246	1.5	-0.176091259	27.2	27.2	24.6	-2.6	0.3164	1.450533333	0.3164	1.450533333	0.309822222	0.934755556	-0.006577778	-0.515777777	NA	12
3	L	2	P	0	0	0	53	2	45.7	36.9	45.6	36.9	41.7	31.7	-3.9	-5.2	1.2	-0.079181246	1.2	-0.079181246	1.5	-0.176091259	27	27	24.6	-2.4	0.3164	1.450533333	0.3164	1.450533333	0.309822222	0.934755556	-0.006577778	-0.515777777	NA	12
3	L	3	P	0	0	0	53	2	45.3	35.2	45.3	35.2	41.7	31.2	-3.6	-4	1.2	-0.079181246	1.2	-0.079181246	1.5	-0.176091259	28.5	28.5	26.5	-2	0.3164	1.450533333	0.3164	1.450533333	0.309822222	0.934755556	-0.006577778	-0.515777777	NA	12
3	L	4	P	1	0	0	53	2	41.4	34.4	41.3	34.4	40.4	32.7	-0.9	-1.7	1.2	-0.079181246	1.2	-0.079181246	1.5	-0.176091259	24.5	24.5	27.5	3	0.3164	1.450533333	0.3164	1.450533333	0.309822222	0.934755556	-0.006577778	-0.515777777	NA	12
3	L	5	P	0	0	0	53	2	42.6	33.1	42.5	33.1	41.3	30.6	-1.2	-2.5	1.2	-0.079181246	1.2	-0.079181246	1.5	-0.176091259	29	29	26.5	-2.5	0.3164	1.450533333	0.3164	1.450533333	0.309822222	0.934755556	-0.006577778	-0.515777777	NA	12
3	L	t	t	0	0	0	53	2	41.9	35.6	41.9	35.6	39.5	32.2	-2.4	-3.4	1.2	-0.079181246	1.2	-0.079181246	1.5	-0.176091259	27.2	27.2	25.8	-1.4	0.3164	1.450533333	0.3164	1.450533333	0.309822222	0.934755556	-0.006577778	-0.515777777	NA	12
4	L	1	F	0	0	1	48	1							0	0	1.2	-0.079181246	1.2	-0.079181246	1.2	-0.079181246	21.4	21.4	26.5	5.1	0.415333333	1.432888889	0.415333333	1.432888889	0.358577778	1.777022222	-0.056755555	0.344133333	1	3
4	L	2	P	1	0	1	48	1	38.4	29	38.4	29	40	27.7	1.6	-1.3	1.2	-0.079181246	1.2	-0.079181246	1.2	-0.079181246	24.25	24.25	27.25	3	0.415333333	1.432888889	0.415333333	1.432888889	0.358577778	1.777022222	-0.056755555	0.344133333	1	3
4	L	3	P	0	0	1	48	1	33.9	26.9	33.9	26.9	38.2	27.9	4.3	1	1.2	-0.079181246	1.2	-0.079181246	1.2	-0.079181246	18	18	19.25	1.25	0.415333333	1.432888889	0.415333333	1.432888889	0.358577778	1.777022222	-0.056755555	0.344133333	1	3
4	L	4	P	0	0	1	48	1	40.4	28.9	40.4	28.9	41.5	29	1.1	0.1	1.2	-0.079181246	1.2	-0.079181246	1.2	-0.079181246	27.5	27.5	25.75	-1.75	0.415333333	1.432888889	0.415333333	1.432888889	0.358577778	1.777022222	-0.056755555	0.344133333	1	3
4	L	5	P	0	0	1	48	1	40	28.9	40	28.9	41	28.7	1	-0.2	1.2	-0.079181246	1.2	-0.079181246	1.2	-0.079181246	28	28	30.25	2.25	0.415333333	1.432888889	0.415333333	1.432888889	0.358577778	1.777022222	-0.056755555	0.344133333	1	3
4	L	t	t	0	0	1	48	1	36.4	30	36.3	30	38.6	29.2	2.3	-0.8	1.2	-0.079181246	1.2	-0.079181246	1.2	-0.079181246	23.7	23.7	25.8	2.1	0.415333333	1.432888889	0.415333333	1.432888889	0.358577778	1.777022222	-0.056755555	0.344133333	1	3
5	L	1	F	0	1	1	73	1							0	0	0.7	0.15490196	1	0	1.2	-0.079181246	20	19.6	20.4	0.8	0.1492	0.718977778	0.076133333	2.183733333	0.566311111	1.823822222	0.490177778	-0.359911111	2	12
5	L	2	P	0	1	1	73	1	28.7	33	30.2	31.7	27.5	33.4	-2.7	1.7	0.7	0.15490196	1	0	1.2	-0.079181246	26	25.5	26	0.5	0.1492	0.718977778	0.076133333	2.183733333	0.566311111	1.823822222	0.490177778	-0.359911111	2	12
5	L	3	P	0	1	1	73	1	32.5	32.1	28.8	29.6	25.6	30	-3.2	0.4	0.7	0.15490196	1	0	1.2	-0.079181246	18.5	17	17.5	0.5	0.1492	0.718977778	0.076133333	2.183733333	0.566311111	1.823822222	0.490177778	-0.359911111	2	12
5	L	4	P	1	1	1	73	1	39.6	36.4	17.2	31.2	14	28.7	-3.2	-2.5	0.7	0.15490196	1	0	1.2	-0.079181246	3.25	2	1.5	-0.5	0.1492	0.718977778	0.076133333	2.183733333	0.566311111	1.823822222	0.490177778	-0.359911111	2	12
5	L	5	P	0	1	1	73	1	29.3	33.8	29.7	28.6	23.8	29.4	-5.9	0.8	0.7	0.15490196	1	0	1.2	-0.079181246	19.75	18.25	19.75	1.5	0.1492	0.718977778	0.076133333	2.183733333	0.566311111	1.823822222	0.490177778	-0.359911111	2	12
5	L	t	t	0	1	1	73	1	31.7	34.5	26.3	30.2	22.4	30	-3.9	-0.2	0.7	0.15490196	1	0	1.2	-0.079181246	17.6	16.6	17.1	0.5	0.1492	0.718977778	0.076133333	2.183733333	0.566311111	1.823822222	0.490177778	-0.359911111	2	12
6	R	1	F	0	1	1	74	2							0	0	0.2	0.698970004	1.2	-0.079181246	1	0	18	17.6	19.4	1.8	0.341555556	1.617822222	0.407155556	1.872622222	0.377777778	2.193377778	-0.029377778	0.320755556	3	12
6	R	2	P	1	1	1	74	2	22.6	31.2	19	28.3	17.1	20.2	-1.9	-8.1	0.2	0.698970004	1.2	-0.079181246	1	0	1.25	5.25	1.25	-4	0.341555556	1.617822222	0.407155556	1.872622222	0.377777778	2.193377778	-0.029377778	0.320755556	3	12
6	R	3	P	0	1	1	74	2	33.9	35.2	28.9	27.7	31.4	27.8	2.5	0.1	0.2	0.698970004	1.2	-0.079181246	1	0	23	23	24	1	0.341555556	1.617822222	0.407155556	1.872622222	0.377777778	2.193377778	-0.029377778	0.320755556	3	12
6	R	4	P	0	1	1	74	2	32.1	25.1	30.7	28.6	33.2	24.9	2.5	-3.7	0.2	0.698970004	1.2	-0.079181246	1	0	27	25	26	1	0.341555556	1.617822222	0.407155556	1.872622222	0.377777778	2.193377778	-0.029377778	0.320755556	3	12
6	R	5	P	0	1	1	74	2	29.3	32	26.6	25.7	35.6	22.1	9	-3.6	0.2	0.698970004	1.2	-0.079181246	1	0	17.5	20.5	18.75	-1.75	0.341555556	1.617822222	0.407155556	1.872622222	0.377777778	2.193377778	-0.029377778	0.320755556	3	12
6	R	t	t	0	1	1	74	2	28.5	34.3	25.8	27.7	28.5	24	2.7	-3.7	0.2	0.698970004	1.2	-0.079181246	1	0	17.3	18.2	17.9	-0.3	0.341555556	1.617822222	0.407155556	1.872622222	0.377777778	2.193377778	-0.029377778	0.320755556	3	12
7	R	1	F	0	1	1	69	2							0	0	0.9	0.045757491	0.9	0.045757491	1.2	-0.079181246	23.8	23.8	19.4	-4.4	0.319466667	1.705688889	0.319466667	1.705688889	0.286222222	0.9808	-0.033244445	-0.724888889	0	12
7	R	2	P	0	1	1	69	2	28.1	29.7	28.1	29.7	29.3	29.2	1.2	-0.5	0.9	0.045757491	0.9	0.045757491	1.2	-0.079181246	26.5	26.5	23	-3.5	0.319466667	1.705688889	0.319466667	1.705688889	0.286222222	0.9808	-0.033244445	-0.724888889	0	12
7	R	3	P	0	1	1	69	2	30.5	30.8	30.5	30.8	31.5	29.4	1	-1.4	0.9	0.045757491	0.9	0.045757491	1.2	-0.079181246	27	27	25	-2	0.319466667	1.705688889	0.319466667	1.705688889	0.286222222	0.9808	-0.033244445	-0.724888889	0	12
7	R	4	P	1	1	1	69	2	29.4	28.2	29.4	28.2	29.3	27.5	-0.1	-0.7	0.9	0.045757491	0.9	0.045757491	1.2	-0.079181246	6	6	18.5	12.5	0.319466667	1.705688889	0.319466667	1.705688889	0.286222222	0.9808	-0.033244445	-0.724888889	0	12
7	R	5	P	0	1	1	69	2	28.9	28.6	28.9	28.6	29.4	28.3	0.5	-0.3	0.9	0.045757491	0.9	0.045757491	1.2	-0.079181246	16.75	16.75	19.75	3	0.319466667	1.705688889	0.319466667	1.705688889	0.286222222	0.9808	-0.033244445	-0.724888889	0	12
7	R	t	t	0	1	1	69	2	28.3	30.9	28.3	30.9	28.9	29.5	0.6	-1.4	0.9	0.045757491	0.9	0.045757491	1.2	-0.079181246	20.1	20.1	21	0.9	0.319466667	1.705688889	0.319466667	1.705688889	0.286222222	0.9808	-0.033244445	-0.724888889	0	12
8	L	1	F	0	0	1	80	1							0	0	1.2	-0.079181246	1	0	1	0	13	15.8	19.8	4	0.386933333	3.593422222	0.386933333	3.593422222	0.463288889	1.600933333	0.076355556	-1.992488889	1	12
8	L	2	P	0	0	1	80	1	29.8	29.2	35.9	31	34.3	22.3	-1.6	-8.7	1.2	-0.079181246	1	0	1	0	11	15.5	17.5	2	0.330844444	1.055511111	0.386933333	3.593422222	0.463288889	1.600933333	0.076355556	-1.992488889	1	12
8	L	3	P	0	0	1	80	1	34.6	23.4	29	28.8	24.6	17	-4.4	-11.8	1.2	-0.079181246	1	0	1	0	11.5	11.5	14	2.5	0.330844444	1.055511111	0.386933333	3.593422222	0.463288889	1.600933333	0.076355556	-1.992488889	1	12
8	L	4	P	1	0	1	80	1	31.9	19	21.8	33.1	10.2	16	-11.6	-17.1	1.2	-0.079181246	1	0	1	0	0	0	0	0	0.330844444	1.055511111	0.386933333	3.593422222	0.463288889	1.600933333	0.076355556	-1.992488889	1	12
8	L	5	P	0	0	1	80	1	35.3	30.8	31.9	28.5	22	12.7	-9.9	-15.8	1.2	-0.079181246	1	0	1	0	1.75	2.25	9.25	7	0.330844444	1.055511111	0.386933333	3.593422222	0.463288889	1.600933333	0.076355556	-1.992488889	1	12
8	L	t	t	0	0	1	80	1	31.8	25.6	28.8	30.6	21.7	16.7	-7.1	-13.9	1.2	-0.079181246	1	0	1	0	7.7	9.3	12.4	3.1	0.330844444	1.055511111	0.386933333	3.593422222	0.463288889	1.600933333	0.076355556	-1.992488889	1	12
9	L	1	F	0	0	1	80	1							0	0	1	0	1.2	-0.079181246	1.2	-0.079181246	20.2	21.2	23.4	2.2	0.358044444	0.895244444	0.358488889	1.147422222	0.362933333	1.312666667	0.004444444	0.165244445	1	6
9	L	2	P	0	0	1	80	1	40.9	35.9	33.4	26.7	37.9	31.9	4.5	5.2	1	0	1.2	-0.079181246	1.2	-0.079181246	27	27.5	28	0.5	0.358044444	0.895244444	0.358488889	1.147422222	0.362933333	1.312666667	0.004444444	0.165244445	1	6
9	L	3	P	0	0	1	80	1	31.6	31.8	25.7	22.9	30.3	27.2	4.6	4.3	1	0	1.2	-0.079181246	1.2	-0.079181246	21	24.5	26	1.5	0.358044444	0.895244444	0.358488889	1.147422222	0.362933333	1.312666667	0.004444444	0.165244445	1	6
9	L	4	P	1	0	1	80	1	29.5	35.8	29	23.5	29	30.7	0	7.2	1	0	1.2	-0.079181246	1.2	-0.079181246	11.75	17.25	23.75	6.5	0.358044444	0.895244444	0.358488889	1.147422222	0.362933333	1.312666667	0.004444444	0.165244445	1	6
9	L	5	P	0	0	1	80	1	32.3	31.9	25	21.1	29.9	27.8	4.9	6.7	1	0	1.2	-0.079181246	1.2	-0.079181246	16	20	24.25	4.25	0.358044444	0.895244444	0.358488889	1.147422222	0.362933333	1.312666667	0.004444444	0.165244445	1	6
9	L	t	t	0	0	1	80	1	33	34.8	28.2	24.8	31	30.1	2.8	5.3	1	0	1.2	-0.079181246	1.2	-0.079181246	19.2	22	25	3	0.358044444	0.895244444	0.358488889	1.147422222	0.362933333	1.312666667	0.004444444	0.165244445	1	6
10	L	1	F	0	0	1	60	1							0	0	0.5	0.301029996	0.9	0.045757491	0.9	0.045757491	17.4	19	19.8	0.8	0.743777778	2.560844444	0.316044444	2.103022222	0.276	1.162844444	-0.040044444	-0.940177778	1	6
10	L	2	P	1	0	1	60	1	24.4	39.2	32.9	39.1	23.9	22.6	-9	-16.5	0.5	0.301029996	0.9	0.045757491	0.9	0.045757491	0.5	1	1	0	0.743777778	2.560844444	0.316044444	2.103022222	0.276	1.162844444	-0.040044444	-0.940177778	1	6
10	L	3	P	0	0	1	60	1	23.3	35.5	40.1	39.7	35.6	26.7	-4.5	-13	0.5	0.301029996	0.9	0.045757491	0.9	0.045757491	19.75	23.75	23.25	-0.5	0.743777778	2.560844444	0.316044444	2.103022222	0.276	1.162844444	-0.040044444	-0.940177778	1	6
10	L	4	P	0	0	1	60	1	25.5	34.8	40.3	37.8	40.7	29.9	0.4	-7.9	0.5	0.301029996	0.9	0.045757491	0.9	0.045757491	25.5	25.5	27	1.5	0.743777778	2.560844444	0.316044444	2.103022222	0.276	1.162844444	-0.040044444	-0.940177778	1	6
10	L	5	P	0	0	1	60	1	24.9	35.8	38.1	37.5	36.4	22.3	-1.7	-15.2	0.5	0.301029996	0.9	0.045757491	0.9	0.045757491	12.25	16.25	19.25	3	0.743777778	2.560844444	0.316044444	2.103022222	0.276	1.162844444	-0.040044444	-0.940177778	1	6
10	L	t	t	0	0	1	60	1	24.6	36.7	37	39.4	33.3	25.2	-3.7	-14.2	0.5	0.301029996	0.9	0.045757491	0.9	0.045757491	15.1	17.1	18.1	1	0.743777778	2.560844444	0.316044444	2.103022222	0.276	1.162844444	-0.040044444	-0.940177778	1	6
11	L	1	F	0	0	1	72	2							0	0	0.7	0.15490196	1	0	1.2	-0.079181246	4.8	5.2	3.8	-1.4	0.248488889	1.629333333	0.317911111	1.871733333	0.322222222	2.585555556	0.004311111	0.713822223	1	6
11	L	2	P	0	0	1	72	2	31.8	34.1	31.4	31.4	34.9	28.5	3.5	-2.9	0.7	0.15490196	1	0	1.2	-0.079181246	25.5	27	24.75	-2.25	0.248488889	1.629333333	0.317911111	1.871733333	0.322222222	2.585555556	0.004311111	0.713822223	1	6
11	L	3	P	0	0	1	72	2	35.3	25.2	32.4	28.1	30.6	27.1	-1.8	-1	0.7	0.15490196	1	0	1.2	-0.079181246	13	16.5	19	2.5	0.248488889	1.629333333	0.317911111	1.871733333	0.322222222	2.585555556	0.004311111	0.713822223	1	6
11	L	4	P	1	0	1	72	2	37.7	19	28.8	11.8	21.4	26.8	-7.4	15	0.7	0.15490196	1	0	1.2	-0.079181246	0.25	1.25	0.75	-0.5	0.248488889	1.629333333	0.317911111	1.871733333	0.322222222	2.585555556	0.004311111	0.713822223	1	6
11	L	5	P	0	0	1	72	2	34.6	26.2	34.3	27.3	31.8	26	-2.5	-1.3	0.7	0.15490196	1	0	1.2	-0.079181246	12.25	12.5	13	0.5	0.248488889	1.629333333	0.317911111	1.871733333	0.322222222	2.585555556	0.004311111	0.713822223	1	6
11	L	t	t	0	0	1	72	2	34.8	27	31.1	25.4	29.3	27.6	-1.8	2.2	0.7	0.15490196	1	0	1.2	-0.079181246	10.8	12.1	11.8	-0.3	0.248488889	1.629333333	0.317911111	1.871733333	0.322222222	2.585555556	0.004311111	0.713822223	1	6
12	R	1	F	0	0	1	78	2							0	0	1.5	-0.176091259	1.2	-0.079181246	1.2	-0.079181246	13.8	17.4	17	-0.4	0.256177778	1.158044444	0.301022222	0.973777778	0.366888889	2.7016	0.065866667	1.727822222	1	6
12	R	2	P	1	0	1	78	2	42.7	31.3	32.3	31.4	25.6	32.5	-6.7	1.1	1.5	-0.176091259	1.2	-0.079181246	1.2	-0.079181246	0	4	5	1	0.256177778	1.158044444	0.301022222	0.973777778	0.366888889	2.7016	0.065866667	1.727822222	1	6
12	R	3	P	0	0	1	78	2	38	28.8	37.8	26	31.5	28.9	-6.3	2.9	1.5	-0.176091259	1.2	-0.079181246	1.2	-0.079181246	18.75	17.75	19.5	1.75	0.256177778	1.158044444	0.301022222	0.973777778	0.366888889	2.7016	0.065866667	1.727822222	1	6
12	R	4	P	0	0	1	78	2	36.2	31.8	36.1	30.5	31.4	29.6	-4.7	-0.9	1.5	-0.176091259	1.2	-0.079181246	1.2	-0.079181246	27	27	25	-2	0.256177778	1.158044444	0.301022222	0.973777778	0.366888889	2.7016	0.065866667	1.727822222	1	6
12	R	5	P	0	0	1	78	2	37.4	29.9	34.8	30	28.7	32.7	-6.1	2.7	1.5	-0.176091259	1.2	-0.079181246	1.2	-0.079181246	12.25	13.25	16.75	3.5	0.256177778	1.158044444	0.301022222	0.973777778	0.366888889	2.7016	0.065866667	1.727822222	1	6
12	R	t	t	0	0	1	78	2	37.5	31.1	33.7	30.4	28.8	31.7	-4.9	1.3	1.5	-0.176091259	1.2	-0.079181246	1.2	-0.079181246	14.3	15.9	16.6	0.7	0.256177778	1.158044444	0.301022222	0.973777778	0.366888889	2.7016	0.065866667	1.727822222	1	6
13	L	1	F	0	1	1	78	1							0	0	0.9	0.045757491	0.9	0.045757491	1	0	5.4	5	7.8	2.8	0.543066667	2.481244444	0.466311111	2.266	0.752133333	2.859377778	0.285822222	0.593377778	1	3
13	L	2	P	1	1	1	78	1	26.5	15.3	23.8	30.2	18.5	29	-5.3	-1.2	0.9	0.045757491	0.9	0.045757491	1	0	4	5.5	6	0.5	0.543066667	2.481244444	0.466311111	2.266	0.752133333	2.859377778	0.285822222	0.593377778	1	3
13	L	3	P	0	1	1	78	1	26.9	16.2	30.8	27.2	23.9	24	-6.9	-3.2	0.9	0.045757491	0.9	0.045757491	1	0	18.5	18	21	3	0.543066667	2.481244444	0.466311111	2.266	0.752133333	2.859377778	0.285822222	0.593377778	1	3
13	L	4	P	0	1	1	78	1	35.1	28.7	31.6	30.2	35.4	30.8	3.8	0.6	0.9	0.045757491	0.9	0.045757491	1	0	22.5	25.5	24.5	-1	0.543066667	2.481244444	0.466311111	2.266	0.752133333	2.859377778	0.285822222	0.593377778	1	3
13	L	5	P	0	1	1	78	1	31	20.5	28.5	27.7	29.2	25.5	0.7	-2.2	0.9	0.045757491	0.9	0.045757491	1	0	7	7	7.5	0.5	0.543066667	2.481244444	0.466311111	2.266	0.752133333	2.859377778	0.285822222	0.593377778	1	3
13	L	t	t	0	1	1	78	1	28.9	21.4	28	29.4	26.2	27.7	-1.8	-1.7	0.9	0.045757491	0.9	0.045757491	1	0	11.1	11.8	13	1.2	0.543066667	2.481244444	0.466311111	2.266	0.752133333	2.859377778	0.285822222	0.593377778	1	3
